# Supplementary material for: A Novel Toolkit of SARS-CoV-2 Sub-Genomic Replicons for Efficient Antiviral Screening
Source: Viruses. 2025 Apr 23;17(5):597. doi: 10.3390/v17050597 (PMC12115450; doi:10.3390/v17050597)
Supplement: Supplementary file 1 [file viruses-17-00597-s001.zip]

Archive with 3 entries (2 files):
- Erdmann_supplementary_v2/
- Erdmann_supplementary_v2/Erdmann Supplementary Figures.pdf
- Erdmann_supplementary_v2/Erdmann_et_al_Tables S1-9.xlsx
