# Supplementary material for: A Novel Toolkit of SARS-CoV-2 Sub-Genomic Replicons for Efficient Antiviral Screening
Source: Viruses. 2025 Apr 23;17(5):597. doi: 10.3390/v17050597 (PMC12115450; doi:10.3390/v17050597)
Supplement: Supplementary file 1 [file viruses-17-00597-s001.zip › Erdmann_supplementary_v2/Erdmann_et_al_Tables S1-9.xlsx]

## Sheet: Table S1 SCoV-2 TAR fragments
Fragment name	Wuhan-Hu-1 location	Gene/s spanned	Cloning vector	Insert size bp	Amplification primers	Insert Position	Wuhan-Hu-1 location	Orientation	Sequence 5' - 3'
F1new	1_2870	5'UTR, nsp1 (266-805), nsp2 (806-2719), nsp3 (2720-2870 partial)	pMA-T	2958	F1newF	1_28	5' end of F1new	F	CGCTAGGGATAACAGGGTAATATAGAAC
			AmpR		F1newR	2958_2935	2847_2870	R	TTACTTCTGTACCGAGTTCAACTG
F2new	2801-5740	nsp3 (2801-5740 partial)	pMK-RQ	2940	F2newF	1_28	2801_2828	F	GATGAAAGGATTGATAAAGTACTTAATG
			KanR		F2newR	2916-2940	5716_5740	R	ACTAGCACAAGTAAATGTACCATGC
F3new	5761_8606	nsp3 (5761-8554 partial), nsp4 (8555-8606 partial)	pMK-RQ	2940	F3newF	1_24	5761_5694	F	ACCTTTTGTTATGATGTCAGCACC
			KanR		F3newR	2911_2936	8581_8606	R	GGAACACAAGTGTAACTTTAATTAAC
F4new	8541-11480	nsp4 (8541-10054 partial), nsp5 (10055-10972), nsp6 (10973-11480 partial)	pMK-RQ	2958	F4newF	1_31	8541-8571	F	CACTTAAGGGTGGTAAAATTGTTAATAATTG
			KanR		F4newR	2914-2940	11454-11480	R	AGATTATAAGAGCCCACATGGAAATGG
F5new	11411_14350	nsp6 (11411-11842 partial), nsp7 (11843-12091), nsp8 (12092-12685), nsp9 (12686-13024), nsp10 (13025-13441), nsp11 (13442-13480), nsp12 (13442-14350 partial)	pMA-T	2940	F5newF	1_31	11411_11441	F	ACACTCGTTTATAAAGTTTATTATGGTAATG
			AmpR		F5newR	2912-2940	14322_14350	R	CATCCAAACAGTTAACACAATTTGGGTGG
F6new	14281_17720	nsp12 (14281-16236 partial), nsp13 (16237-17720 partial)	pMA-T	2940	F6newF	1_31	14281_14311	F	AAACTCTTTGACCGTTATTTTAAATATTGGG
			AmpR		F6newR	2911-2940	17191_17220	R	ATCTATAGGCAAATATTTTAATGCCTTCTC
F7new	17151_20090	nsp13 (17171-18039 partial), nsp14 (18040-19620), nsp15 (19621-20090 partial)	pOK-RQ	2940	F7newF	1_24	17151_17174	F	GTATACAGCTTGCTCTCATGCCGC
			KanR		F7newR	2912-2940	20062_20090	R	GGACCTACAGATGGTTGTAAACCTTTAAC
F8new	20021_22960	nsp15 (20021-20658 partial), nsp16 (20659-21552) S (21563-22960 partial)	pMA-T	2940	F8newF	1_24	20021_20044	F	TTAGAAATGCCCGTAATGGTGTTC
			AmpR		F8newR	2913-2940	22933_22960	R	TCTCTCAAAAGGTTTGAGATTAGACTTC
F9new	22891_25830	S (22891-25384 partial), ORF3a (25293-25830 partial)	pMA-T	2940	F9newF	1_28	22891_22918	F	TAAGGTTGGTGGTAATTATAATTACCTG
			AmpR		F9newR	2913-2940	25803_25830	R	AAAATAGTTGGCATCATAAAGTAATGGG
F10new	25761_28700	ORF3a (25761-26220 partial), ORF3b (25765-25220), E (26245-26472), M (26523-27191), ORF6 (27202-27387), ORF7a (27394-27759), ORF7b (27756-27887), ORF8 (27894-28259), N ( 28274-28700 partial)	pMK-RQ	2940	F10newF	1_25	25761_25785	F	AATAATGAGGCTTTGGCTTTGCTGG
			KanR		F10newR	2917-2940	28677_28700	R	TTGGTGTATTCAAGGCTCCCTCAG
F11new	28631_29903+	N (28361-29553 partial), 3'UTR	pMK-RQ	1351	F11newF	1_25	28631_28655	F	GGACTTCCCTATGGTGCTAACAAAG
			KanR		F11newR	1326-1351	see below	R	GATTCGCTACCTTAGGACCGTTATAG
5' end of F1new	5'-CGCTAGGGATAACAGGGTAATATAGAACCCGAACGACCGAGCGCAGCGGCGGCCGCGCTGATACCGCCGCTAATACGACTCACTATAG-3'											Contains nucleotides 9311-9380 of the pYES1L BAC-YAC plasmid sequence containing a Not I site (in blue), followed by a T7 RNA polymerase promoter (red) and a single "G" upstream of the SARS-CoV-2 sequence.
3' end of F11new	5'-AAAAAAAAAAAAAAAAAAAAAAAAAAAAAAAAAGGCGCGCCCCTCGCCGCAGTTAATTAAAGTCAGTGAGCGAGGAAGCGCGTAACTATAACGGTCCTAAGGTAGCGAATC											The sequence downstream of the 3' end of the SARS-CoV-2 genome contains; a stretch of 33 "A"s, an Asc I restriction site (in blue) and nucleotides 1-70 of the pYES1L YAC-BAC plasmid sequence.

## Sheet: Table S2 SCoV-2 Rep fragments
Fragment name	Wuhan-Hu-1 location	Insert size bp	Amplification primers	Insert Position	Wuhan-Hu-1 location	Wuhan-Hu-1 Replicon location	Orientation	Sequence 5' - 3'				Sequence of fragments with introduced genes
F1-Nsp1-KH-AA	1_2870	2958	F1newF	1_28	5' end of F1new	5' end of F1new	F	CGCTAGGGATAACAGGGTAATATAGAAC
			F1newR	2958_2935	2847_2870	2847_2870	R	TTACTTCTGTACCGAGTTCAACTG
F2	2801-5740	2940	F2newF	1_28	2801_2828	2801_2828	F	GATGAAAGGATTGATAAAGTACTTAATG
			F2newR	2916-2940	5716_5740	5716_5740	R	ACTAGCACAAGTAAATGTACCATGC
F3	5761_8606	2940	F3newF	1_24	5761_5694	5761_5694	F	ACCTTTTGTTATGATGTCAGCACC
			F3newR	2911_2936	8581_8606	8581_8606	R	GGAACACAAGTGTAACTTTAATTAAC
F4	8541-11480	2958	F4newF	1_31	8541-8571	8541-8571	F	CACTTAAGGGTGGTAAAATTGTTAATAATTG
			F4newR	2914-2940	11454-11480	11454-11480	R	AGATTATAAGAGCCCACATGGAAATGG
F5	11411_14350	2940	F5newF	1_31	11411_11441	11411_11441	F	ACACTCGTTTATAAAGTTTATTATGGTAATG
			F5newR	2912-2940	14322_14350	14322_14350	R	CATCCAAACAGTTAACACAATTTGGGTGG
F6	14281_17720	2940	F6newF	1_31	14281_14311	14281_14311	F	AAACTCTTTGACCGTTATTTTAAATATTGGG
			F6newR	2911-2940	17191_17220	17191_17220	R	ATCTATAGGCAAATATTTTAATGCCTTCTC
F7	17151_20090	2940	F7newF	1_24	17151_17174	17151_17174	F	GTATACAGCTTGCTCTCATGCCGC
			F7newR	2912-2940	20062_20090	20062_20090	R	GGACCTACAGATGGTTGTAAACCTTTAAC
F8_9	20021_22960	3347	F8newF	1_24	20021_20044	20021_20044	F	TTAGAAATGCCCGTAATGGTGTTC				TTAGAAATGCCCGTAATGGTGTTCTTATTACAGAAGGTAGTGTTAAAGGTTTACAACCATCTGTAGGTCCCAAACAAGCTAGTCTTAATGGAGTCACATTAATTGGAGAAGCCGTAAAAACACAGTTCAATTATTATAAGAAAGTTGATGGTGTTGTCCAACAATTACCTGAAACTTACTTTACTCAGAGTAGAAATTTACAAGAATTTAAACCCAGGAGTCAAATGGAAATTGATTTCTTAGAATTAGCTATGGATGAATTCATTGAACGGTATAAATTAGAAGGCTATGCCTTCGAACATATCGTTTATGGAGATTTTAGTCATAGTCAGTTAGGTGGTTTACATCTACTGATTGGACTAGCTAAACGTTTTAAGGAATCACCTTTTGAATTAGAAG…
			F9newR	2913-2940	25803_25830	23340-23367	R	AAAATAGTTGGCATCATAAAGTAATGGG
F10_11	25761_28700	2940	F10newF	1_25	25761_25785	23298-23322	F	AATAATGAGGCTTTGGCTTTGCTGG				AATAATGAGGCTTTGGCTTTGCTGGAAATGCCGTTCCAAAAACCCATTACTTTATGATGCCAACTATTTTCTTTGCTGGCATACTAATTGTTACGACTATTGTATACCTTACAATAGTGTAACTTCTTCAATTGTCATTACTTCAGGTGATGGCACAACAAGTCCTATTTCTGAACATGACTACCAGATTGGTGGTTATACTGAAAAATGGGAATCTGGAGTAAAAGACTGTGTTGTATTACACAGTTACTTCACTTCAGACTATTACCAGCTGTACTCAACTCAATTGAGTACAGACACTGGTGTTGAACATGTTACCTTCTTCATCTACAATAAAATTGTTGATGAGCCTGAAGAACATGTCCAAATTCACACAATCGACGGTTCATCCGGAGTTGT…
			F11newR	1326-1351	see below	_27708	R	GATTCGCTACCTTAGGACCGTTATAG
5' end of F1new	5'-CGCTAGGGATAACAGGGTAATATAGAACCCGAACGACCGAGCGCAGCGGCGGCCGCGCTGATACCGCCGCTAATACGACTCACTATAG-3'								Contains nucleotides 9311-9380 of the pYES1L BAC/YAC plasmid sequence containing a Not I site (in blue), followed by a T7 RNA polymerase promoter (red) and a single "G" upstream of the SARS-CoV-2 sequence.
3' end of F11new	5'-AAAAAAAAAAAAAAAAAAAAAAAAAAAAAAAAAGGCGCGCCCCTCGCCGCAGTTAATTAAAGTCAGTGAGCGAGGAAGCGCGTAACTATAACGGTCCTAAGGTAGCGAATC								The sequence downstream of the 3' end of the SARS-CoV-2 genome contains; a stretch of 33 "A"s, an Asc I restriction site (in blue) and nucleotides 1-70 of the pYES1L BAC/YAC plasmid sequence.
3' end of F11-HDV-T7 term	5'-AAAAAAAAAAAAAAAAAAAAAAAAAAAAAAAAAAAGGCCGGCATGGTCCCAGCCTCCTCGCTGGCGCCGGCTGGGCAACATTCCGAGGGGACCGTCCCCTCGGTAATGGCGAATGGGACCGGATCCGTCGACAGCTTCTTTCAGGAAAAAAACTAACAGATATCATGGATATGCTAGGAAGCTTTCTTTCAGCAAAAAACCCCTCAAGACCCGTTTAGAGGCCCCAAGGGGTTATGCTAGGGGCGCGCCCCTCGCCGCAGTTAATTAAAGTCAGTGAGCGAGGAAGCGCGTAACTATAACGGTCCTAAGGTAGCGAATC																																					The sequence downstream of the 3' end of the SARS-CoV-2 genome contains; a stretch of 33 "A"s, a HDV ribozyme (in red), a T7 terminator (in blue) and nucleotides 1-70 of the pYES1L BAC/YAC plasmid sequence.

## Sheet: Table S3 OL-PCR primers
Final Fragment	Fragments for OL-PCR/HiFi assembly	Forward primer name	Forward primer sequence	Reverse primer name	Reverse primer sequence
F10_11-Rz	Fragment 1	F10newF	AATAATGAGGCTTTGGCTTTGCTGG	3’_endmod_rev	GGGCTCTTCCATATAGGGGGCTCTTCCATATAGGCAGCTCTCCCTAGCATTGTTCAC
	Fragment 2	3’_endmod_for	GTGAACAATGCTAGGGAGAGCTGCCTATATGG	T7 rev	GATTCGCTACCTTAGGACCGTTATAGTTACGCGCTTCCTCGCTCACTGACTTTAATTAACTGCGGCGAGGGGCGCGCCCCTAGCATAACCCCTTGGGGCCTCTAAACGGGTCTTG
F1-Nsp1-KH-AA	Fragment 1	F1newF	CGCTAGGGATAACAGGGTAATATAGAAC	Nsp1KH-AA-R	GTAACACCACTGCTTGCAGCAGTGTTCCAGTTTTCTTGAAAATCTTC
	Fragment 2	Nsp1KH-AA-F	CTGGAACACTGCTGCAAGCAGTGGTGTTACCCGTGAACTCATGC	F1newR	TTACTTCTGTACCGAGTTCAACTG
F8_9	Fragment 1	F8newF	TTAGAAATGCCCGTAATGGTGTTC	PAC-OL-5'-R	GGCGAACAGTTGGTTTGTATTCAGTCATTGTTCGTTTAGTTGTTAACAAGAACATC
	Fragment 2	PAC-OL-5'-F	GATGTTCTTGTTAACAACTAAACGAACAATGACTGAATACAAACCAACTGTTCGCC	PAC-OL-3'-R	CTCATAAACAAATCCATAAGTTCGTTTATGCACCTGGTTTGCGAGTCATGCACC
	Fragment 3	PAC-OL-3'-F	GGTGCATGACTCGCAAACCAGGTGCATAAACGAACTTATGGATTTGTTTATGAG	F9newR	AAAATAGTTGGCATCATAAAGTAATGGG
F10_11-ORF7	Fragment 1	F10newF	AATAATGAGGCTTTGGCTTTGCTGG	ORF7NGnewR1	CAAGATTCCAAATGGAAACTTTAAAAGTCC
	Fragment 2	ORF7NGnewF1	CGTTGACTTTCAGGTTACTATAGCAGAG	3'endmod_rev	GGGCTCTTCCATATAGGCAGCTCTCCCTAGCATTGTTCAC
	Fragment 3	3'endmod_for	GTGAACAATGCTAGGGAGAGCTGCCTATATGG	T7 rev	GATTCGCTACCTTAGGACCGTTATAGTTACGCGCTTCCTCGCTCACTGACTTTAATTAACTGCGGCGAGGGGCGCGCCCCTAGCATAACCCCTTGGGGCCTCTAAACGGGTCTTG
F10_11-ORF6	Fragment 1	F10newF	AATAATGAGGCTTTGGCTTTGCTGG	Rluc-ORF6-TRS-OL-5-R	GTAATAAGAAAGCGTTCGTGATGTAGCAACTTATTGTTCATTTTTGAGAACTCGCTCAAC
	Fragment 2	Rluc-ORF6-TRS-OL-5-F	GTTGAGCGAGTTCTCAAAAATGAACAATAAGTTGCTACATCACGAACGCTTTCTTATTAC	3'endmod_rev	GGGCTCTTCCATATAGGCAGCTCTCCCTAGCATTGTTCAC
	Fragment 3	3'endmod_for	GTGAACAATGCTAGGGAGAGCTGCCTATATGG	T7 rev	GATTCGCTACCTTAGGACCGTTATAGTTACGCGCTTCCTCGCTCACTGACTTTAATTAACTGCGGCGAGGGGCGCGCCCCTAGCATAACCCCTTGGGGCCTCTAAACGGGTCTTG
F8_11-DeltaORF6	Fragment 1	Extremer-F8newF	GCGCAGCGGCGGCCGCGCTGATACCGCCGCTTAGAAATGCCCGTAATGGTGTTC	Delta_Rep_ORF3aR	GCTTCAAAGTTACAGTTCCAATTGTGAAG
	Fragment 2	Delta_Rep_ORF3aF	CTTCACAATTGGAACTGTAACTTTGAAGC	F9new-HiFi	GAACGGCATTTCCAGCAAAGCCAAAGCCTC
	Fragment 3	F10newF	AATAATGAGGCTTTGGCTTTGCTGG	Delta_Rep_ORF7aR	GTAGCGAGTGTTATCAGTGCCAAG
	Fragment 4	Delta_Rep_ORF7aF	CTTGGCACTGATAACACTCGCTAC	3'endmod_rev	GGGCTCTTCCATATAGGCAGCTCTCCCTAGCATTGTTCAC
	Fragment 5	3'endmod_for	GTGAACAATGCTAGGGAGAGCTGCCTATATGG	Extremer-F11newR	GCTCACTGACTTTAATTAACTGCGGCGAGGGGCGCGCCCCTAGCATAACCCCTTGG
F8_11-DeltaORF7a	Fragment 1	Extremer-F8newF	GCGCAGCGGCGGCCGCGCTGATACCGCCGCTTAGAAATGCCCGTAATGGTGTTC	Delta_Rep_ORF3aR	GCTTCAAAGTTACAGTTCCAATTGTGAAG
	Fragment 2	Delta_Rep_ORF3aF	CTTCACAATTGGAACTGTAACTTTGAAGC	F9new-HiFi	GAACGGCATTTCCAGCAAAGCCAAAGCCTC
	Fragment 3	F10newF	AATAATGAGGCTTTGGCTTTGCTGG	HiFi-ORF8startR	CTAAGAAAACAAGAAATTTCATGTTCG
	Fragment 4	ORF8startF	CGAACATGAAATTTCTTGTTTTCTTAGG	3'endmod_rev	GGGCTCTTCCATATAGGCAGCTCTCCCTAGCATTGTTCAC
	Fragment 5	3'endmod_for	GTGAACAATGCTAGGGAGAGCTGCCTATATGG	Extremer-F11newR	GCTCACTGACTTTAATTAACTGCGGCGAGGGGCGCGCCCCTAGCATAACCCCTTGG
F9new_D614G	Fragment 1	D614G_for	GCTGTTCTTTATCAGGGAGTTAACTGCACAGAAGTCCCTGTTGC	F9newR	AAAATAGTTGGCATCATAAAGTAATGGG
	Fragment 2	F9newF	TAAGGTTGGTGGTAATTATAATTACCTG	D614G_rev	CAGGGACTTCTGTGCAGTTAACTCCCTGATAAAGAACAGCAACCTGGTTAG

## Sheet: Table S4 Comp Wuhan v Delta
Sequence comparison of the Wuhan-Hu-1 (GenBank accession: NC_045512) and Delta VOC (GISAID ID: EPI_ISL_15250227) sequences showing nucleotide and coding changes.
Mutations present in the Delta VOC replicons
Nucleotide Mutation	Position	Gene	Codon Number (approx)	Protein Mutation
C2091T	2091	NSP2	429	NSP2_T429I
C3037T	3037	NSP3	106
G3932A	3932	NSP3	405	NSP3_E405K
C4158T	4158	NSP3	480	NSP3_A480V
G4181T	4181	NSP3	488	NSP3_A488S
C6402T	6402	NSP3	1228	NSP3_P1228L
C7124T	7124	NSP3	1469	NSP3_P1469S
C7851T	7851	NSP3	1711	NSP3_A1711V
C8986T	8986	NSP4	144
G9053T	9053	NSP4	167	NSP4_V167L
C10029T	10029	NSP4	492	NSP4_T492I
A11201G	11201	NSP6	77	NSP6_T77A
A11332G	11332	NSP6	120
A11923G	11923	NSP7	27
C14408T	14408	NSP12	323	NSP12_P323L
G15451A	15451	NSP12	670
A15596G	15596	NSP12	719	NSP12_Y719C
C16466T	16466	NSP13	77	NSP13_P77L
T17040C	17040	NSP13	268
C19220T	19220	NSP14	394	NSP14_A394V
C21618G	21618	Spike	19	Spike_T19R
C21846T	21846	Spike	95	Spike_T95I
del22028_22033	22030	Spike	deletion
A22034G	22034	Spike	158	Spike_R158del
T22917G	22917	Spike	452	Spike_L452R
C22995A	22995	Spike	478	Spike_T478K
A23403G	23403	Spike	614	Spike_D614G
C23604G	23604	Spike	681	Spike_P681R
G24410A	24410	Spike	950	Spike_D950N
C25469T	25469	NS3	26
T26767C	26767	M	82	M_I82T
T27638C	27638	NS7a	82
C27752T	27752	NS7a	120
C27874T	27874	NS7b	40
del28248_28253	28250	NS8	deletion
G28881T	28881	N	203	N_R203M
G28916T	28916	N	215	N_G215C
G29402T	29402	N	377	N_D377Y

## Sheet: Table S5 inserted genes
Replicon construct	Introduced coding sequence (CDS)	location in the replicon	5'-3' sequence	Replaces	Location Wuhan-Hu-1 sequence
pSC2-Rep-Gp-RL
	eGFP-pac	21563-22921	ATGGTGAGCAAGGGCGAGGAGCTGTTCACCGGGGTGGTGCCCATCCTGGTCGAGCTGGACGGCGACGTAAACGGCCACAAGTTCAGCGTGTCCGGCGAGGGCGAGGGCGATGCCACCTACGGCAAGCTGACCCTGAAGTTCATCTGCACCACCGGCAAGCTGCCCGTGCCCTGGCCCACCCTCGTGACCACCCTGACCTACGGCGTGCAGTGCTTCAGCCGCTACCCCGACCACATGAAGCAGCACGACTTCTTCAAGTCCGCCATGCCCGAAGGCTACGTCCAGGAGCGCACCATCTTCTTCAAGGACGACGGCAACTACAAGACCCGCGCCGAGGTGAAGTTCGAGGGCGACACCCTGGTGAACCGCATCGAGCTGAAGGGCATCGACTTCAAGGAG…	S gene CDS	21563-25384
	Renilla luciferase	24060-24995	CATGACTTCGAAAGTTTATGATCCAGAACAAAGGAAACGGATGATAACTGGTCCGCAGTGGTGGGCCAGATGTAAACAAATGAATGTTCTTGATTCATTTATTAATTATTATGATTCAGAAAAACATGCAGAAAATGCTGTTATTTTTTTACATGGTAACGCGGCCTCTTCTTATTTATGGCGACATGTTGTGCCACATATTGAGCCAGTAGCGCGGTGTATTATACCAGACCTTATTGGTATGGGCAAATCAGGCAAATCTGGTAATGGTTCTTATAGGTTACTTGATCATTACAAATATCTTACTGCATGGTTTGAACTTCTTAATTTACCAAAGAAGATCATTTTTGTCGGCCATGATTGGGGTGCTTGTTTGGCATTTCATTATAGCTATGAGCA…	M gene CDS	26523-27191
pSC2-Rep-p-RL-X series
	pac	21563-22162	ATGACTGAATACAAACCAACTGTTCGCCTGGCAACTCGTGATGATGTTCCACGTGCAGTTCGCACCCTGGCTGCTGCATTTGCTGACTACCCTGCAACCCGTCACACTGTGGACCCAGACCGCCACATTGAACGTGTGACTGAACTGCAGGAGCTGTTCCTGACCCGTGTGGGCCTGGACATTGGCAAAGTGTGGGTGGCAGATGATGGTGCTGCTGTGGCAGTGTGGACCACCCCTGAATCTGTTGAAGCTGGTGCAGTGTTTGCTGAGATTGGCCCACGCATGGCAGAACTGTCTGGCAGCCGCCTGGCAGCACAACAGCAGATGGAAGGTCTGCTGGCACCACACCGCCCAAAAGAACCTGCTTGGTTCCTGGCAACTGTGGGTGTGAGCCCTGAC…	S gene CDS	21563-25384
	Renilla luciferase	23301-24236	ATGACTTCGAAAGTTTATGATCCAGAACAAAGGAAACGGATGATAACTGGTCCGCAGTGGTGGGCCAGATGTAAACAAATGAATGTTCTTGATTCATTTATTAATTATTATGATTCAGAAAAACATGCAGAAAATGCTGTTATTTTTTTACATGGTAACGCGGCCTCTTCTTATTTATGGCGACATGTTGTGCCACATATTGAGCCAGTAGCGCGGTGTATTATACCAGACCTTATTGGTATGGGCAAATCAGGCAAATCTGGTAATGGTTCTTATAGGTTACTTGATCATTACAAATATCTTACTGCATGGTTTGAACTTCTTAATTTACCAAAGAAGATCATTTTTGTCGGCCATGATTGGGGTGCTTGTTTGGCATTTCATTATAGCTATGAGCAT…	M gene CDS	26523-27191
pSC2-Rep-p-RL-6NG	mNeonGreen (codon optimised)	24247-24958	ATGGTGTCTAAAGGCGAAGAGGACAATATGGCCTCTTTGCCAGCTACCCATGAACTGCACATCTTTGGAAGCATTAATGGCGTAGATTTCGACATGGTCGGACAGGGAACAGGAAATCCGAATGACGGCTATGAGGAGCTTAACCTCAAGTCCACAAAAGGCGACTTGCAGTTCTCTCCCTGGATTCTGGTGCCTCACATAGGGTATGGGTTTCACCAGTATCTGCCTTACCCTGATGGTATGTCACCCTTTCAAGCGGCTATGGTTGATGGCAGTGGTTACCAGGTTCATCGAACCATGCAGTTTGAGGACGGAGCTTCCCTCACAGTCAACTACAGGTACACCTATGAAGGCTCACACATCAAAGGAGAAGCCCAAGTGAAGGGTACAGGCTTTCCA…	ORF6 gene CDS	27202-27387
pSC2-Rep-p-RL-6Scar	mScarlet (codon optimised)	24247-24946	ATGGTGAGCAAAGGGGAAGCCGTGATTAAGGAGTTCATGCGCTTCAAAGTGCACATGGAAGGCAGCATGAATGGGCATGAGTTCGAGATTGAGGGCGAAGGCGAAGGCAGGCCATATGAAGGAACCCAAACCGCTAAGCTGAAGGTGACAAAAGGAGGGCCATTGCCCTTTAGCTGGGACATCCTTTCTCCCCAGTTCATGTATGGGTCACGCGCTTTTACGAAACATCCAGCAGACATTCCCGATTACTACAAGCAGAGTTTTCCAGAGGGGTTCAAGTGGGAACGGGTCATGAACTTTGAGGATGGAGGTGCCGTTACAGTCACACAGGATACCTCTCTGGAGGATGGTACTCTCATCTACAAGGTGAAGCTGAGAGGAACCAACTTTCCTCCTGAT…	ORF6 gene CDS	27202-27387
pSC2-Rep-p-RL-7NG	mNeonGreen (codon optimised)	24439-25150	ATGGTGTCTAAAGGCGAAGAGGACAATATGGCCTCTTTGCCAGCTACCCATGAACTGCACATCTTTGGAAGCATTAATGGCGTAGATTTCGACATGGTCGGACAGGGAACAGGAAATCCGAATGACGGCTATGAGGAGCTTAACCTCAAGTCCACAAAAGGCGACTTGCAGTTCTCTCCCTGGATTCTGGTGCCTCACATAGGGTATGGGTTTCACCAGTATCTGCCTTACCCTGATGGTATGTCACCCTTTCAAGCGGCTATGGTTGATGGCAGTGGTTACCAGGTTCATCGAACCATGCAGTTTGAGGACGGAGCTTCCCTCACAGTCAACTACAGGTACACCTATGAAGGCTCACACATCAAAGGAGAAGCCCAAGTGAAGGGTACAGGCTTTCCA…	ORF7a gene CDS	27394-27676
pSC2-Rep-p-RL-7Scar	mScarlet (codon optimised)	24439-25138	ATGGTGAGCAAAGGGGAAGCCGTGATTAAGGAGTTCATGCGCTTCAAAGTGCACATGGAAGGCAGCATGAATGGGCATGAGTTCGAGATTGAGGGCGAAGGCGAAGGCAGGCCATATGAAGGAACCCAAACCGCTAAGCTGAAGGTGACAAAAGGAGGGCCATTGCCCTTTAGCTGGGACATCCTTTCTCCCCAGTTCATGTATGGGTCACGCGCTTTTACGAAACATCCAGCAGACATTCCCGATTACTACAAGCAGAGTTTTCCAGAGGGGTTCAAGTGGGAACGGGTCATGAACTTTGAGGATGGAGGTGCCGTTACAGTCACACAGGATACCTCTCTGGAGGATGGTACTCTCATCTACAAGGTGAAGCTGAGAGGAACCAACTTTCCTCCTGAT…	ORF7a gene CDS	27394-27676
pSC2-Rep-Del-p-RL-X series
	pac	21563-22162	ATGACTGAATACAAACCAACTGTTCGCCTGGCAACTCGTGATGATGTTCCACGTGCAGTTCGCACCCTGGCTGCTGCATTTGCTGACTACCCTGCAACCCGTCACACTGTGGACCCAGACCGCCACATTGAACGTGTGACTGAACTGCAGGAGCTGTTCCTGACCCGTGTGGGCCTGGACATTGGCAAAGTGTGGGTGGCAGATGATGGTGCTGCTGTGGCAGTGTGGACCACCCCTGAATCTGTTGAAGCTGGTGCAGTGTTTGCTGAGATTGGCCCACGCATGGCAGAACTGTCTGGCAGCCGCCTGGCAGCACAACAGCAGATGGAAGGTCTGCTGGCACCACACCGCCCAAAAGAACCTGCTTGGTTCCTGGCAACTGTGGGTGTGAGCCCTGAC…	S gene CDS	21563-25384
	Renilla luciferase	23301-24236	ATGACTTCGAAAGTTTATGATCCAGAACAAAGGAAACGGATGATAACTGGTCCGCAGTGGTGGGCCAGATGTAAACAAATGAATGTTCTTGATTCATTTATTAATTATTATGATTCAGAAAAACATGCAGAAAATGCTGTTATTTTTTTACATGGTAACGCGGCCTCTTCTTATTTATGGCGACATGTTGTGCCACATATTGAGCCAGTAGCGCGGTGTATTATACCAGACCTTATTGGTATGGGCAAATCAGGCAAATCTGGTAATGGTTCTTATAGGTTACTTGATCATTACAAATATCTTACTGCATGGTTTGAACTTCTTAATTTACCAAAGAAGATCATTTTTGTCGGCCATGATTGGGGTGCTTGTTTGGCATTTCATTATAGCTATGAGCAT…	M gene CDS	26523-27191
pSC2-Rep-Del-p-RL-6Scar	mScarlet (codon optimised)	24439-25138	ATGGTGAGCAAAGGGGAAGCCGTGATTAAGGAGTTCATGCGCTTCAAAGTGCACATGGAAGGCAGCATGAATGGGCATGAGTTCGAGATTGAGGGCGAAGGCGAAGGCAGGCCATATGAAGGAACCCAAACCGCTAAGCTGAAGGTGACAAAAGGAGGGCCATTGCCCTTTAGCTGGGACATCCTTTCTCCCCAGTTCATGTATGGGTCACGCGCTTTTACGAAACATCCAGCAGACATTCCCGATTACTACAAGCAGAGTTTTCCAGAGGGGTTCAAGTGGGAACGGGTCATGAACTTTGAGGATGGAGGTGCCGTTACAGTCACACAGGATACCTCTCTGGAGGATGGTACTCTCATCTACAAGGTGAAGCTGAGAGGAACCAACTTTCCTCCTGAT…	ORF6 gene CDS	27202-27387
pSC2-Rep-Del-p-RL-7NG	mNeonGreen (codon optimised)	24247-24958	ATGGTGTCTAAAGGCGAAGAGGACAATATGGCCTCTTTGCCAGCTACCCATGAACTGCACATCTTTGGAAGCATTAATGGCGTAGATTTCGACATGGTCGGACAGGGAACAGGAAATCCGAATGACGGCTATGAGGAGCTTAACCTCAAGTCCACAAAAGGCGACTTGCAGTTCTCTCCCTGGATTCTGGTGCCTCACATAGGGTATGGGTTTCACCAGTATCTGCCTTACCCTGATGGTATGTCACCCTTTCAAGCGGCTATGGTTGATGGCAGTGGTTACCAGGTTCATCGAACCATGCAGTTTGAGGACGGAGCTTCCCTCACAGTCAACTACAGGTACACCTATGAAGGCTCACACATCAAAGGAGAAGCCCAAGTGAAGGGTACAGGCTTTCCA…	ORF7a gene CDS	27394-27676
T7-SARS-CoV-2 N gene plasmid	SARS-CoV-2 N gene (codon optimised)		TAATACGACTCACTATAGATCTAAACGAACAAACTAAAATGTCTGATAATGGACCCCAAAATCAGCGAAATGCACCCCGCATTACGTTTGGTGGACCCTCAGATTCAACTGGCAGTAACCAGAATGGAGAACGCAGTGGGGCGCGATCAAAACAACGTCGGCCCCAAGGTTTACCCAATAATACTGCGTCTTGGTTCACCGCTCTCACTCAACATGGCAAGGAAGACCTTAAATTCCCTCGAGGACAAGGCGTTCCAATTAACACCAATAGCAGTCCAGATGACCAAATTGGCTACTACCGAAGAGCTACCAGACGAATTCGTGGTGGTGACGGTAAAATGAAAGATCTCAGTCCAAGATGGTATTTCTACTACCTAGGAACTGGGCCAGAAGCTGGAC…

## Sheet: Table S6-rSARS-CoV-2
Virus name	Assembly fragment name	Wuhan-Hu-1 genome location
rSARS-CoV-2 nsp1:KH-AA (pSC2-nsp1:KH-AA)	F1-Nsp1-KH-AA	1_2870
	F2new	2801-5740
	F3new	5761_8606
	F4new	8541-11480
	F5new	11411_14350
	F6new	14281_17720
	F7new	17151_20090
	F8new	20021_22960
	F9new	22891_25830
	F10new	25761_28700
	F11new	28631_29903+
rSARS-CoV-2 S:D614G (pSC2-S:D614G)	F1new	1_2870
	F2new	2801-5740
	F3new	5761_8606
	F4new	8541-11480
	F5new	11411_14350
	F6new_D614G	14281_17720
	F7new	17151_20090
	F8new	20021_22960
	F9new	22891_25830
	F10new	25761_28700
	F11new	28631_29903+
rSARS-CoV-2 ORF6:mS (pSC2-ORF6:mS)	F1new	1_2870
	F2new	2801-5740
	F3new	5761_8606
	F4new	8541-11480
	F5new	11411_14350
	F6new_D614G	14281_17720
	F7new	17151_20090
	F8new	20021_22960
	F9new	22891_25830
	F10_11_ORF6mS	25761__29903+
rSARS-CoV-2 S:Delta (pSC2-S:Delta)	F1new	1_2870
	F2new	2801-5740
	F3new	5761_8606
	F4new	8541-11480
	F5new	11411_14350
	F6new	14281_17720
	F7new	17151_20090
	F8-Delta	20021_22960
	F9-Delta	22891_25830
	F10new	25761_28700
	F11new	28631_29903+

## Sheet: Table S7 Screening primers
Overlap	Primer name	Wuhan-Hu-1 location	Primer size	Sequence 5' - 3'					Fragment size	Multiplex reaction
pYES1L+F1	OL1-F	9278-9307 pYESL1	30	CGGTGCGTCCCTGTTTGCATTATGAATTAG					214 bp	A
pYES1L+F1	OL1-R	64-93	30	AGCCACACAGATTTTAAAGTTCGTTTAGAG						A
F1+F2	OL2-F	2609-2639	31	CCAGTTTGTATTAACGGGCTTATGTTGCTCG					387 bp	A
F1+F2	OL2-R	2964-2995	32	CTCATCAAATAAGTAGTATGTAGCCATACTCC						A
F2+F3	OL3-F	5440-5470	31	AGGTGATGTTAGAGAAACAATGAGTTACTTG					446 bp	A
F2+F3	OL3-R	5856-5885	30	TGTAACTGTTTTCTTTGTAGAAAACATCCG						A
F3+F4	OL4-F	8314-8344	31	GACACCCCGTGACCTTGGTGCTTGTATTGAC					523 bp	A
F3+F4	OL4-R	8807-8836	30	GACTGCAGCAATCAATGGGCAAGCTTTGTC						A
F4+F5	OL5-F	11102-11133	32	CCTTTTGCTATGGGTATTATTGCTATGTCTGC					618 bp	A
F4+F5	OL5-R	11690-11719	30	CTGTGTAGAAACTAAGTAATCATAAACACC						A
F5+F6	OL6-F	13897-13926	30	GATGATGATTATTTCAATAAAAAGGACTGG					709 bp	B
F5+F6	OL6-R	14575-14605	31	GTAATAGATTACCAGAAGCAGCGTGCATAGC						B
F6+F7	OL7-F	16824-16853	30	AGAGTACACCTTTGAAAAAGGTGACTATGG					778 bp	B
F6+F7	OL7-R	17572-17601	30	CAAAGCACTCACAGTGTCAACAATTTCAGC						B
F7+F8	OL8-F	19591-19620	30	AACCTCTGGAACACTTTTACAAGACTTCAG					872 bp	B
F7+F8	OL8-R	20433-20462	30	GTTATGAAATAGTTTTTAACTGTACTGTCC						B
F8+F9	OL9-F	22771-22800	30	AGGTGATGAAGTCAGACAAATCGCTCCAGG					307 bp	A
F8+F9	OL9-R	23048-23077	30	GTAACCAACACCATTAGTGGGTTGGAAACC						A
F9+F10	OL10-F	25285-25314	30	TAGTTGTCTCAAGGGCTGTTGTTCTTGTGG					1006 bp	B
F9+F10	OL10-R	26261-26290	30	TATTAACTATTAACGTACCTGTCTCTTCCG						B
F10+F11	OL11-F	28932-28961	30	CTTTGCTGCTGCTTGACAGATTGAACCAGC					1113 bp	B
F10+F11	OL11-R	104-133 pYES1L	30	CACTTGCCGATCTATGCGGTGTGAAATACC						B

## Sheet: Table S8 Electroporation
		Cell Type	Pulse Voltage (V)	Pulse width (ms)	Pulse Number
		VAT, VTN	1150	20	2
		Caco2, Caco2/ACE2	1400	20	2
		Huh7.5	1200	20	3
		A549-AT	1230	30	2

## Sheet: Table S9 Puromycin selection
	Selection with puromycin of replicon transfected cells was initiated by addition of drug to the culture media at 24 - 48 hours post-transfection (hpt). The optimum dose for each cell line was determined using antibiotic kill curves and selected to achieve complete death of control cells in 5 - 7 days. The drug concentrations used were
	4 µg/ml	Caco-2 cells and derivatives
	4 µg/ml	VeroE6 cells and derivatives
	3.5 µg/ml	Huh7.5 cells
	2.5 µg/ml	AAT cells
	Culture media with fresh drug was renewed every 3-4 days and flasks monitored for colony formation.
